# Supplementary material for: Diversity and relative abundance of the bacterial pathogen, Flavobacterium spp., infecting reproductive ecotypes of kokanee salmon
Source: BMC Res Notes. 2014 Nov 4;7:778. doi: 10.1186/1756-0500-7-778 (PMC4228061; doi:10.1186/1756-0500-7-778)
Supplement: Supplementary file 1 — Additional file 1: Flavobacterium AtpA haplotype sequences. A list of the unique AtpA haplotypes used to generate Figure 1. Sections of the NCBI reference sequences from previously published Flavobacteria species are also included. (ZIP 989 bytes) [file 13104_2014_3296_MOESM1_ESM.zip]

Archive with 1 entries (1 files):
- 4541241591379899_add1.fasta
