# Supplementary material for: Diversity and relative abundance of the bacterial pathogen, Flavobacterium spp., infecting reproductive ecotypes of kokanee salmon
Source: BMC Res Notes. 2014 Nov 4;7:778. doi: 10.1186/1756-0500-7-778 (PMC4228061; doi:10.1186/1756-0500-7-778)
Supplement: Supplementary file 1 — Additional file 1: Flavobacterium AtpA haplotype sequences. A list of the unique AtpA haplotypes used to generate Figure 1. Sections of the NCBI reference sequences from previously published Flavobacteria species are also included. (ZIP 989 bytes) [file 13104_2014_3296_MOESM1_ESM.zip › 4541241591379899_add1.fasta]

>F._aquatile_[JX_256864.1]_short section
TCGTGAGGCTTATCCTGGTGACGTTTTCTACTTACACTCTCGTTTATTAGAAAGAGCTTGTAAAGTAATTGCTGATGATGATATTGCTAAAGACATGAACGACTTACCAGATACTTTAAAAGGTATCGTAAAAGGTGGTGGATCATTAACTGCTTTACCAATTATCGAAACTCAAGC
>F._branchiophilum_[NC_016001.1]_short section
ACGTGAGGCTTATCCTGGAGACGTTTTTTACTTACACTCTCGTTTATTGGAGCGTGCATGTAAAGTAATTAACAACGATGAAATTGCAAAAAACATGAACGATTTGCCAGATTCTTTAAAAGGAATTGTAAAAGGTGGTGGTTCTTTGACAGCTTTGCCAATCATCGAAACTCAAGC
>F._chungnamense_[JX_256869.1]_short section
TCGTGAGGCTTATCCTGGAGACGTTTTTTACTTACACTCTCGTTTATTAGAAAGAGCTTGTAAAGTAATTGCTGATGATGATATCGCAAAAAACATGAACGATTTACCAGACAACTTGAAAGGTATCGTAAAAGGTGGTGGTTCGTTAACTGCTTTACCAATTATCGAAACTCAAGC
>F._columnare_[CP_003222.2]_short section
ACGTGAGGCTTACCCTGGAGACGTATTCTACTTACACTCTCGTTTATTAGAAAGAGCTGCGAAAGTTATCGCTGATGACGATATCGCTAAAAATATGAATGACTTACCTGACTCACTAAAACCAATCGTTAAAGGGGGAGGGTCATTAACGGCTTTGCCTATTATCGAAACACAAGC
>F._frigidarium_[HM_443893.1]_short section
ACGTGAGGCATACCCTGGAGATGTTTTTTACTTGCACTCTCGTTTATTAGAAAGAGCTTGTAAAGTAATTGCTGATGATGGAATTGCAAAAAACATGAACGATTTACCAGATTCATTAAAAGGTATCGTTAAAGGTGGTGGTTCATTAACTGCTTTACCTATTATCGAAACTCAAGC
>F._indicum_[NC_017025.1]_short section
TCGTGAGGCTTATCCTGGAGACGTATTCTACTTACACTCTCGTTTATTAGAGCGTGCTGCTAAAGTTATTGCAGATGATAGTATTGCTAAAAACATGAATGATTTACCAGAATCTTTAAAACCAATTGTTAAAGGTGGTGGTTCATTAACAGCTTTACCAATCATTGAAACTCAAGC
>F._johnsoniae_[NC_009441.1]_short section
ACGTGAGGCTTACCCTGGAGACGTTTTCTACTTACACTCTCGTTTATTAGAGCGTGCTTGTAAAGTAATTGCTGATGATGGTATCGCTAAAAACATGAACGATTTACCAGAGTCTATTAAGCCTATCGTAAAAGGTGGTGGTTCTTTAACTGCTTTACCAATTATCGAAACTCAGGC
>F._koreense_[JX_256867.1]_short section
TCGTGAGGCTTATCCTGGAGACGTTTTTTACTTACACTCTCGTTTATTAGAAAGAGCTTGTAAAGTAATTGCCGATGATGATATCGCAAAAAACATGAACGATTTACCAGACAACTTGAAAGGTATCGTAAAAGGTGGTGGTTCGTTAACTGCTTTACCAATTATCGAAACTCAAGC
>F._pschrophilum_[NC_009613.3]_short section
ACGTGAGGCATATCCTGGAGACGTTTTTTACCTACACTCTCGTTTGTTAGAAAGAGCTTGTAAAGTAATTGCTGATGATGACATCGCAAAAAACATGAACGATTTACCAGATTCATTAAAATCTATCGTAAAAGGTGGTGGTTCATTAACGGCGTTACCAATTATCGAAACACAAGC
>Stream_Haplotype-4
ACGTGAAACATATCCTGGAGACGTTTTTTACCTACACTCTCGTTTGTTAGAAAGAGCTTGTAAAGTAATTGCTGATGATGACATCGCAAAAAACATGAACGATTTACCAGATTCATTAAAATCTATCGTAAAAGGTGGTGGTTCATTAACGGCGTTACCAATTATCGAAACACAAGC
>Shared_Haplotype-7
ACGTGAGGCATATCCTGGAGACGTTTTTTACCTACACTCTCGTTTGTTAGAAAGAGCTTGTAAAGTAATTGCTGATGATGACATCGCAAAAAACATGAACGATTTACCAGATTCATTAAAATCTATCGTAAAAGGTGGTGGTTCATTAACGGCGTTACCAATTATCGAAACACAAGC
>Stream_Haplotype-2
CCGTGAAGCTTATCCTGGAGACGTTTTCTATTTTCACTCAAGATTATTGGAAAGAGCTGCAAAAGTAATCGCTGATGATACTATTGCAAGCCAGATGAATGATTTACCTGAGTCTTTAAGACCAATCGTAAAAGGTGGTGGTTCATTAACTGCACTTCCAATCATCGAAACTCAGGC
>Stream_Haplotype-1
CCGTGAAGCTTATCCTGGAGACGTTTTCTATCTTCACTCAAGATTATTGGAAAGAGCTGCAAAAGTAATCGCTGATGATACTATTGCAAGCCAGATGAATGATTTACCTGAGTCTTTAAGACCAATCGTAAAAGGTGGTGGATCATTAACTGCACTCCCTATTATCGAAACTCAGGC
>Stream_Haplotype-6
ACGTGAGGCATATCCTGGAGACGTTTTCTACTTACACTCTCGTTTATTAGAGCGTGCTTGTAAAGTAATTGCAGATGATGGAATTGCTAAAAGTATGAATGATTTACCAGATTCTATCAAGTCTATCGTAAAAGGTGGTGGTTCATTAACTGCTTTACCAATTATCGAAACTCAGGC
>Beach_Haplotype-15
ACGTGAGGCATATCCTGGAGACGTTTTTTATCTACACTCTCGTTTGTTAGAAAGAGCTTGTAAAGTAATTGCTGATGATGACATCGCAAAAAACATGAACGATTTACCAGATTCATTAAAATCTATCGTAAAAGGTGGTGGTTCATTAACGGCGTTACCAATTATCGAAACACAAGC
>Beach_Haplotype-14
ACGTGAAGCATATCCTGGAGACGTTTTTTACCTACACTCTCGTTTGTTAGAAAGAGCTTGTAAAGTAATTGCTGATGATGACATCGCAAAAAACATGAACGATTTACCAGATTCATTAAAATCTATCATAAAAGGTGGTGGTTCATTAACGGCGTTACCAATTATCGAAACACAAGC
>Beach_Haplotype-13
ACGTGAAGCATATCCTGGAGACGTTTTTTACCTACACTCTCGTTTGTTAGAAAGAGCTTGTAAAGTAATTGCTGATGATGACATCGCAAAAAACATGAACGATTTACCAGATTCATTAAAATCTATCGTAAAAGGTGGTGGTTCATTAACGGCGTTACTAATTATCGAAACACAAGC
>Stream_Haplotype-8
GCGTGAGGCTTATCCTGGCGACGTATTTTACTTGCACTCTCGTTTATTAGAAAGGGCTTGTAAAGTAATTGCCGATGACGGAATTGCCAAAAACATGAACGATTTGCCCGATTCTTTGAAAGGAATTGTAAAAGGCGGTGGTTCTTTGACGGCTTTGCCAATTATTGAAACCCAAGC
>Stream_Haplotype-10
ACGTGAAGCATACCCTGGAGACGTTTTTTACCTACACTCTCGTTTGTTAGAAAGAGCTTGTAAAGTAATTGCTGATGATGACATCGCAAAAAACATGAACGATTTACCAGATTCATTAAAATCTATCGTAAAAGGTGGTGGTTCATTAACGGCGTTACCAATTATCGAAACACAAGC
>Stream_Haplotype-9
ACGTGAAGCATATCCTGGAGACGTTTTTTACCTACACTCTCGTTTGTTAGAAAGAGCTTGTAAAGTAATTGCTGATGATGACATCGCAAAAAACATGAACGATTTACCAGATTCATTAAAATCTATCGTAAAAGGTGGTGGTTCATTAACGGTGTTACCAATTATCGAAACACAAGC
>Beach_Haplotype-11
ACGTGAAGCATATCCTGGAGACGTTTTTTACCTACACTCTCGTTTGTTAGAAAGAGCCTGTAAAGTAATTGCTGATGATGACATCGCAAAAAACATGAACGATTAACCAGATTCATTAAAATCTATCGTAAAAGGTGGTGGTTCATTAACGGCGTTACCAATTATCGAAACACAAGC
>Shared_Haplotype-5
ACGTGAAGCATATCCTGGAGACGTTTTTTACCTACACTCTCGTTTGTTAGAAAGAGCTTGTAAAGTAATTGCTGATGATGACATCGCAAAAAACATGAACGATTTACCAGATTCATTAAAATCTATCGTAAAAGGTGGTGGTTCATTAACGGCGTTACCAATTATCGAAACACAAGC
>Beach_Haplotype-12
GCGTGAGGCTTATCCTGGAGACGTTTTCTACTTACACTCTCGTTTATTAGAAAGAGCTTGTAAAGTAATTAACAACGACGAAATCGCTAGAAACATGAACGATTTACCAGATTCTATCAAAGGAATCGTTAAAGGTGGTGGTTCGTTAACAGCTTTACCAATTATCGAAACGCAAGC
>Stream_Haplotype-3
CCGTGAGGCTTATCCTGGAGACGTTTTCTACCTACACTCTCGTTTGTTAGAGAGAGCTTGTAAAGTTATCGCTAATGATGACATTGCTAAAAACATGAATGACTTGCCAGATTCTATCAAAGGAATCGTTAAAGGTGGTGGTTCGTTAACAGCTTTGCCAATTATCGAAACGCAAGC
